# Supplementary material for: Articulation-Function-Associated Cortical Developmental Changes in Patients with Cleft Lip and Palate
Source: Brain Sci. 2023 Mar 25;13(4):550. doi: 10.3390/brainsci13040550 (PMC10136718; doi:10.3390/brainsci13040550)
Supplement: Supplementary file 1 [file brainsci-13-00550-s001.zip]

Archive with 1 entries (1 files):
- brainsci-2263778-supplementary.pdf
